# Supplementary material for: Technological Characterization of Lactic Acid Bacteria Strains for Potential Use in Cheese Manufacture
Source: Foods. 2023 Mar 9;12(6):1154. doi: 10.3390/foods12061154 (PMC10048630; doi:10.3390/foods12061154)
Supplement: Supplementary file 1 [file foods-12-01154-s001.zip]

Archive with 1 entries (1 files):
- foods-2201510-supplementary.pdf
